# Supplementary material for: Causal loop diagramming the dynamics that shape food environments in Dutch supermarkets
Source: BMC Med. 2025 Oct 23;23:578. doi: 10.1186/s12916-025-04360-z (PMC12548238; doi:10.1186/s12916-025-04360-z)
Supplement: Supplementary file 4 — Additional file 4: Supplementary File D Preliminary codebook; the preliminary codebook based on the sketch CLD, used as a starting point for coding the interviews. [file 12916_2025_4360_MOESM4_ESM.xlsx]

## Sheet: Sheet1
Causal Loop Diagramming the Dynamics that Shape Food Environments in Dutch Supermarkets	Code	Description
Supplementary File D: Preliminary Codebook	Product availability in store	Central outcome: how available is a product within the store environment
	Sales volume product	How many items are sold in total
	Rotation of product	How quickly does the in-store stock of a product sell out
	Margin on product	price received for the product minus all associated costs
	Relevance of product to product range	Does the product add anything unique to the existing product range (e.g., attract new customer group, or meet a previously unmet need)
	Product shelf life	How long can a product remain on the shelf before it expires
	Commercial value of offering product	How much does a product contribute, directly and indirectly, to the commercial goals of the retailer
	Expected future demand for product	How much demand is expected for a product in the future
	Product performance on international markets	How much demand is there for a product in other markets outside the Netherlands
	Product 'ranking' in supplier advice	Product supplier create rankings of various products based on their expected commercial in the coming year
	Supplier's share of product group	How big is the market share of a supplier within a product group
	Supplier's influence on product offer	How much influence does a supplier have on a retailer's decisions on what products to offer in their store
	Unhealthy marketing restricting legislation	Policies or laws that restrict the ability of commercial actors to promote unhealthy products
	Anti-monopoly legislation	Policies or laws that aim to prevent the formaiton of market monopolies
	Competing products	Products that directly compete for consumr interest with the examined product
	Innovation in product taste	innovations that aim to improve the tastiness of a product
	Innovation in product healthiness	innovations that aim to improve the healthiness of a product
	Production costs/efficiency	How much does it cost to produce a product, greater efficiency meaning that costs per product go down
	Product price (suppliers)	The price that supplier ask for their product to retailers
	Product price (retailers)	The price that retailers ask for their product to customers
	Consumer taste preferences (sweet/salt/fat)	consumers generally prefer the taste of sweet, salt and fat products
	Supplier's marketing for product	suppliers can invest resources into marketing camapgins to promote their products
	Product familiarity consumers	How familiar is a product to the consumer
	Product convenience	How convenient is a product for the consumer in terms of preparation or consumption
	Product healthiness	How healthy is a product
	Product tastiness	How tasty a a product to a consumer
	Public image of brand/supplier	How positive is the public image of the product's brand/supplier among consumers
	Public image of retailer	How positive is the public image of the retailer among consumers
	Consumer draw of retailer	Ability of a retailer to attract and retain their customers (compared to competitors)
	Consumer draw of product	Ability of a specific product to attract to a specific retailer (compared to competitors that do not offer the product)
	Societal health trends	Societal trends in consumer interests and consumption patterns, that relate to greater interest in and consumption of 'healthy' products
	Pressure from NGOs regarding healthiness	NGO's such as consumer organisations can create pressure to produce/offer healthy products through their public rankings of retailers and brands in terms of healthiness
	Consumer knowledge about health	How much knwoledge do average consumers have regarding healthy nutrition
	Recognizable health logo/indicator	A policy that enforces a health-logo presented of food products, that clearly informs consumers on the healthiness of said product
	Value of using health for marketing	How impactful it is to use the healthiness of a product as a part of promotion campagins to attract consumers
